# Supplementary material for: Correlation between Bronchopulmonary Dysplasia and Cerebral Palsy in Children: A Comprehensive Analysis Using the National Inpatient Sample Dataset
Source: Children (Basel). 2024 Sep 18;11(9):1129. doi: 10.3390/children11091129 (PMC11430353; doi:10.3390/children11091129)
Supplement: Supplementary file 1 [file children-11-01129-s001.zip]

Archive with 1 entries (1 files):
- children-3188010-supplementary.pdf
